# Supplementary material for: Age-Related Declines and Disease-Associated Variation in Immune Cell Telomere Length in a Wild Mammal
Source: PLoS One. 2014 Sep 30;9(9):e108964. doi: 10.1371/journal.pone.0108964 (PMC4182606; doi:10.1371/journal.pone.0108964)
Supplement: Data S1 — Data used in the analyses of “Age-related declines and disease-associated variation in immune cell telomere length in a wild mammal.” (XLSX) [file pone.0108964.s001.xlsx]

## Sheet: BeirneDelahayYoung 2014 Telomer
ID	CD	PLATE	SEX	SOCG	AGE	MEAN.AGE	DELTA.AGE	DISEASE	CONDITION	ABS	RELTEL
016E	2013-10-08	A	FEMALE	COLLIERSWOOD	0.630023	0.630023	0	2	-0.534731	10.7958	1.00925
025K	2012-06-26	A	FEMALE	INCHBROOK	0.347831	0.347831	0	1	-0.389062	9.30193	0.868335
023K	2012-06-26	A	FEMALE	WINDSOREDGE	0.347831	0.347831	0	2	-0.210247	13.32	1.24736
004E	2013-07-30	A	MALE	WYCHELM	0.438242	0.535502	-0.0972603	1	0.236994	11.2474	1.05185
004E	2013-10-09	A	MALE	TOPSETT	0.632763	0.535502	0.0972603	1	-0.720891	11.9376	1.11695
023L	2012-06-13	A	FEMALE	TOPSETT	1.31221	1.37797	-0.0657534	2	-0.572343	10.1705	0.950263
023L	2012-07-31	A	FEMALE	TOPSETT	1.44372	1.37797	0.0657534	2	0.386551	9.55538	0.892243
007K	2012-05-30	A	MALE	ARTHURS	0.273858	0.273858	0	1	0.883394	8.4727	0.790114
026N	2012-06-27	A	MALE	HONEYWELL	3.35057	3.35057	0	2	0.901783	9.01317	0.841096
018N	2012-07-17	A	MALE	LARCH	3.40537	3.49167	-0.0863014	2	1.18784	10.998	1.02832
018N	2012-09-18	A	MALE	LARCH	3.57797	3.49167	0.0863014	2	0.511411	9.78181	0.913602
022B	2012-08-14	A	MALE	NETTLE	6.48482	7.07934	-0.594521	2	0.631715	8.89344	0.829803
022B	2013-10-22	A	MALE	NETTLE	7.67386	7.07934	0.594521	2	2.1937	8.10747	0.755662
010E	2013-07-30	A	FEMALE	YEW	0.438242	0.534132	-0.0958904	1	-0.889189	6.93107	0.644693
010E	2013-10-08	A	FEMALE	YEW	0.630023	0.534132	0.0958904	1	-1.72745	7.10857	0.661437
034P	2012-05-30	A	MALE	WEST	4.2766	4.2766	0	2	1.61067	8.60298	0.802403
013L	2012-05-29	A	MALE	BEECH	1.27112	1.41815	-0.147032	3	-0.976364	7.42798	0.691566
013L	2012-07-17	A	MALE	BEECH	1.40537	1.41815	-0.0127854	3	-1.05303	7.68976	0.71626
013L	2012-09-18	A	MALE	BEECH	1.57797	1.41815	0.159817	3	-1.02526	6.38157	0.592859
011K	2012-06-13	A	FEMALE	YEW	0.312215	0.312215	0	1	0.551398	8.91822	0.83214
014K	2012-06-13	A	FEMALE	TOPSETT	0.312215	0.312215	0	2	-0.298545	8.79952	0.820943
005E	2013-07-30	A	MALE	WYCHELM	0.438242	0.534132	-0.0958904	1	-0.197857	7.47523	0.696023
005E	2013-10-08	A	MALE	TOPSETT	0.630023	0.534132	0.0958904	1	-1.90296	9.37597	0.875319
051E	2013-10-23	B	MALE	BREAKHEART	0.671119	0.671119	0	1	0.439489	9.6595	0.902064
021K	2012-06-26	B	MALE	WINDSOREDGE	0.347831	0.495776	-0.147945	2	0.348548	10.431	0.974837
021K	2012-08-15	B	MALE	WINDSOREDGE	0.484817	0.495776	-0.0109589	2	-0.511306	11.2784	1.05478
021K	2012-10-16	B	MALE	WINDSOREDGE	0.65468	0.495776	0.158904	2	-0.729904	12.4615	1.16638
049P	2012-07-31	B	FEMALE	TOPSETT	4.44646	5.04737	-0.600913	2	-1.06684	9.59679	0.896149
049P	2013-06-04	B	FEMALE	YEW	5.2903	5.04737	0.242922	2	-1.01619	8.46905	0.78977
049P	2013-07-16	B	FEMALE	BEECH	5.40537	5.04737	0.357991	2	-0.334794	8.07404	0.752509
020E	2013-06-18	B	MALE	WINDSOREDGE	0.323174	0.490297	-0.167123	2	0.637662	9.76206	0.911739
020E	2013-08-13	B	MALE	WINDSOREDGE	0.476598	0.490297	-0.0136986	2	-0.617952	8.69097	0.810704
020E	2013-10-23	B	MALE	WINDSOREDGE	0.671119	0.490297	0.180822	2	0.618075	9.15987	0.854935
009N	2012-05-29	B	FEMALE	JUNCTION	3.27112	3.27112	0	1	-0.308817	12.29	1.1502
013E	2013-10-08	B	FEMALE	YEW	0.630023	0.630023	0	1	-0.64399	9.55824	0.892513
017L	2012-05-29	B	MALE	BEECH	1.27112	1.33824	-0.0671233	2	-0.277353	10.5508	0.986143
017L	2012-07-17	B	MALE	BEECH	1.40537	1.33824	0.0671233	2	-0.075395	8.98462	0.838404
033L	2012-06-13	B	MALE	YEW	1.31221	1.81817	-0.505955	1	-0.388554	9.61808	0.898158
033L	2012-07-31	B	MALE	YEW	1.44372	1.81817	-0.374448	1	-0.691323	7.92324	0.738284
033L	2012-10-02	B	MALE	YEW	1.61632	1.81817	-0.201846	1	-0.529644	8.99047	0.838956
033L	2012-12-11	B	MALE	YEW	1.80822	1.81817	-0.00995053	1	0.33098	7.62974	0.710598
033L	2013-06-04	B	MALE	YEW	2.28756	1.81817	0.469387	1	-0.232926	8.99364	0.839254
033L	2013-07-30	B	MALE	YEW	2.44098	1.81817	0.622812	1	0.620958	9.00734	0.840547
008L	2012-05-29	B	MALE	WEST	1.27112	1.76016	-0.489041	1	0.569548	9.67455	0.903484
008L	2013-05-21	B	MALE	WEST	2.2492	1.76016	0.489041	2	1.1174	9.23979	0.862474
049B	2012-07-17	B	FEMALE	LARCH	6.40811	6.79989	-0.391781	2	-0.0081436	9.32514	0.870524
049B	2012-09-19	B	FEMALE	LARCH	6.58345	6.79989	-0.216438	2	0.595415	9.06729	0.846202
049B	2013-07-17	B	FEMALE	LARCH	7.40811	6.79989	0.608219	2	0.639795	10.4209	0.973891
030N	2012-10-16	C	MALE	HONEYWELL	3.65468	4.15331	-0.49863	3	0.834697	11.1888	1.04632
030N	2013-06-18	C	MALE	HONEYWELL	4.32591	4.15331	0.172603	3	2.08191	10.5204	0.983272
030N	2013-08-13	C	MALE	HONEYWELL	4.47934	4.15331	0.326027	3	2.34777	10.3227	0.964619
020L	2012-06-13	C	FEMALE	WOODFARM	1.31221	1.99276	-0.680548	1	0.132455	9.30104	0.868251
020L	2012-07-31	C	FEMALE	WOODFARM	1.44372	1.99276	-0.549041	1	0.639795	9.93851	0.928383
020L	2013-06-04	C	FEMALE	WOODFARM	2.28756	1.99276	0.294795	1	-0.480699	9.89384	0.92417
020L	2013-07-30	C	FEMALE	WOODFARM	2.44098	1.99276	0.448219	1	0.552412	10.8423	1.01364
020L	2013-08-13	C	FEMALE	WINDSOREDGE	2.47934	1.99276	0.486575	1	0.391143	9.39696	0.877299
050N	2012-05-29	C	FEMALE	JACKSMIREY	3.27112	3.27112	0	3	0.440777	10.6837	0.998677
015K	2012-06-13	C	FEMALE	WYCHELM	0.312215	0.312215	0	1	-0.45227	9.70726	0.906569
042E	2013-08-13	C	MALE	INCHBROOK	0.476598	0.573858	-0.0972603	1	0.495681	10.1473	0.948077
042E	2013-10-23	C	MALE	INCHBROOK	0.671119	0.573858	0.0972603	1	1.2401	9.31181	0.869267
029N	2012-06-26	C	MALE	OLDOAK	3.34783	3.77361	-0.425776	2	0.325386	9.33859	0.871793
029N	2012-08-14	C	MALE	OLDOAK	3.48208	3.77361	-0.29153	2	-0.410286	8.74619	0.815912
029N	2012-10-16	C	MALE	OLDOAK	3.65468	3.77361	-0.118927	2	0.411369	10.0861	0.942308
029N	2013-01-15	C	MALE	OLDOAK	3.90411	3.77361	0.130502	2	1.26181	9.14021	0.85308
029N	2013-08-13	C	MALE	OLDOAK	4.47934	3.77361	0.705731	2	0.877672	7.66986	0.714383
015P	2012-06-13	C	MALE	WOODRUSH	4.31495	4.77021	-0.455251	1	-0.0578467	9.67244	0.903285
015P	2012-06-13	C	MALE	WOODRUSH	4.31495	4.77021	-0.455251	1	-0.0578467	11.5869	1.08388
015P	2012-07-31	C	MALE	WOODRUSH	4.44646	4.77021	-0.323744	1	0.158402	10.1562	0.948914
015P	2012-10-02	C	MALE	WOODRUSH	4.61906	4.77021	-0.151142	1	0.265859	9.06889	0.846352
015P	2013-06-04	C	MALE	KENNEL	5.2903	4.77021	0.520091	1	1.21393	10.1519	0.948512
015P	2013-10-08	C	MALE	KENNEL	5.6355	4.77021	0.865297	1	1.26019	9.64006	0.90023
037N	2013-08-13	C	FEMALE	TRACKSIDE	4.47934	4.47934	0	1	-1.21855	7.93939	0.739807
027E	2013-06-19	D	FEMALE	TRACKSIDE	0.325913	0.325913	0	2	0.491893	11.7042	1.09494
035K	2013-08-13	D	FEMALE	NETTLE	1.47934	1.47934	0	1	0.392505	11.7833	1.1024
045R	2012-06-13	D	FEMALE	COLLIERSWOOD	8.31769	8.31769	0	2	-0.887742	12.0034	1.12317
038E	2013-10-08	D	MALE	SEPTICTANK	0.630023	0.630023	0	2	-1.37847	12.4059	1.16113
006K	2012-07-17	D	FEMALE	WEST	0.405365	0.405365	0	2	-0.90119	12.0556	1.12809
029E	2013-07-16	D	MALE	JACKSMIREY	0.399886	0.495776	-0.0958904	1	-0.227434	11.437	1.06974
029E	2013-09-24	D	MALE	JACKSMIREY	0.591667	0.495776	0.0958904	2	-0.396317	12.5093	1.17089
013K	2012-06-13	D	FEMALE	WOODFARM	0.312215	0.312215	0	1	0.5869	13.8623	1.29851
011E	2013-06-04	D	MALE	YEW	0.284817	0.45742	-0.172603	1	1.14435	10.3005	0.962529
011E	2013-10-08	D	MALE	YEW	0.630023	0.45742	0.172603	1	-0.524683	12.7133	1.19013
066B	2012-05-29	D	FEMALE	JUNCTION	6.27386	6.27386	0	2	-0.895758	12.7935	1.19769
013F	2012-06-26	D	FEMALE	HONEYWELL	2.34783	2.41495	-0.0671233	2	-0.580541	11.2643	1.05345
013F	2012-08-14	D	FEMALE	HONEYWELL	2.48208	2.41495	0.0671233	2	-0.339537	12.141	1.13614
043W	2012-07-17	D	MALE	LARCH	7.40811	7.49441	-0.0863014	2	-1.15327	12.463	1.16652
043W	2012-09-18	D	MALE	LARCH	7.58071	7.49441	0.0863014	2	-0.901879	10.4386	0.975554
022E	2013-06-18	D	MALE	TRACKSIDE	0.323174	0.490297	-0.167123	2	0.905844	12.2639	1.14774
022E	2013-08-14	D	MALE	TRACKSIDE	0.479338	0.490297	-0.0109589	2	0.147372	12.1306	1.13516
022E	2013-10-22	D	MALE	TRACKSIDE	0.668379	0.490297	0.178082	2	-0.293662	11.344	1.06096
046K	2012-07-17	D	FEMALE	WEST	0.405365	0.405365	0	1	0.842963	9.80579	0.915864
006E	2013-06-04	D	FEMALE	KENNEL	0.284817	0.451027	-0.16621	1	0.872414	11.5739	1.08265
006E	2013-07-30	D	FEMALE	KENNEL	0.438242	0.451027	-0.0127854	1	0.704084	12.36	1.1568
006E	2013-10-08	D	FEMALE	WOODRUSH	0.630023	0.451027	0.178995	1	-1.11361	12.6195	1.18128
006L	2012-05-29	E	MALE	JACKSMIREY	1.27112	1.78126	-0.510137	2	-0.326599	9.41464	0.878967
006L	2012-07-17	E	MALE	JACKSMIREY	1.40537	1.78126	-0.37589	2	-0.2698	9.81704	0.916925
006L	2012-09-18	E	MALE	JACKSMIREY	1.57797	1.78126	-0.203288	2	0.156736	11.0598	1.03415
006L	2013-05-21	E	MALE	ARTHURS	2.2492	1.78126	0.467945	2	0.472369	11.9898	1.12188
006L	2013-07-16	E	MALE	ARTHURS	2.40263	1.78126	0.62137	2	0.830145	10.4329	0.975022
003E	2013-05-22	E	FEMALE	BEECH	0.249201	0.324543	-0.0753425	1	1.03369	10.8078	1.01038
003E	2013-07-16	E	FEMALE	BEECH	0.399886	0.324543	0.0753425	2	0.390125	10.2785	0.960453
034L	2012-07-31	E	FEMALE	YEW	1.44372	1.84646	-0.40274	1	-0.601808	11.9042	1.1138
034L	2013-05-21	E	FEMALE	BEECH	2.2492	1.84646	0.40274	3	-0.208559	13.4927	1.26365
039K	2012-06-27	E	FEMALE	HONEYWELL	0.350571	1.06475	-0.714174	1	1.1848	9.89776	0.92454
039K	2012-10-16	E	FEMALE	HONEYWELL	0.65468	1.06475	-0.410065	2	-0.93769	12.5716	1.17676
039K	2013-01-15	E	FEMALE	HONEYWELL	0.90411	1.06475	-0.160635	2	0.291748	13.9713	1.3088
039K	2013-06-18	E	FEMALE	HONEYWELL	1.32591	1.06475	0.261168	2	0.119761	12.6348	1.18272
039K	2013-08-13	E	FEMALE	HONEYWELL	1.47934	1.06475	0.414593	2	0.810131	11.2364	1.05082
039K	2013-10-23	E	FEMALE	HONEYWELL	1.67386	1.06475	0.609113	2	2.60317	12.3179	1.15283
025F	2012-08-14	E	MALE	INCHBROOK	2.48208	2.48208	0	2	0.48401	11.6243	1.0874
036E	2013-07-30	E	MALE	WOODFARM	0.438242	0.438242	0	1	-0.15112	9.96942	0.931299
032E	2013-10-08	E	MALE	WOODRUSH	0.630023	0.630023	0	1	0.464813	10.0003	0.934212
063Y	2012-06-26	E	MALE	PARKMILL	5.35057	6.20879	-0.858219	2	0.865685	10.2941	0.961923
063Y	2013-06-18	E	MALE	PARKMILL	6.32865	6.20879	0.119863	2	2.05976	11.6277	1.08773
063Y	2013-08-13	E	MALE	PARKMILL	6.48208	6.20879	0.273288	2	1.44029	10.6018	0.990948
063Y	2013-10-22	E	MALE	PARKMILL	6.67386	6.20879	0.465068	2	3.20314	11.2169	1.04898
029F	2012-09-19	E	FEMALE	JUNCTION	2.58071	2.58071	0	1	2.22326	8.44139	0.787161
022F	2012-08-01	E	FEMALE	SEPTICTANK	2.44646	2.94372	-0.49726	2	-0.881628	10.1555	0.948848
022F	2013-07-30	E	FEMALE	SEPTICTANK	3.44098	2.94372	0.49726	2	-1.13152	8.73721	0.815065
024K	2012-06-26	F	FEMALE	HONEYWELL	0.347831	0.414954	-0.0671233	1	-0.212211	11.6397	1.08885
024K	2012-08-14	F	FEMALE	HONEYWELL	0.482078	0.414954	0.0671233	2	-1.05076	10.0489	0.938796
053K	2012-08-14	F	MALE	OLDOAK	0.482078	0.955175	-0.473097	1	-1.01902	10.8322	1.01269
053K	2013-08-13	F	MALE	OLDOAK	1.47934	0.955175	0.524163	1	1.12922	10.0024	0.93441
039E	2013-07-31	F	MALE	KENNEL	0.440982	0.440982	0	1	0.139412	11.6007	1.08518
046E	2013-08-14	F	MALE	INCHBROOK	0.479338	0.479338	0	1	-0.172864	9.84971	0.920007
054K	2012-08-14	F	MALE	OLDOAK	0.482078	1.08621	-0.604129	1	-0.824095	8.91623	0.831952
054K	2012-10-16	F	MALE	OLDOAK	0.65468	1.08621	-0.431526	1	-1.67422	10.2575	0.958469
054K	2013-01-15	F	MALE	OLDOAK	0.90411	1.08621	-0.182097	1	0.469102	9.72101	0.907867
054K	2013-06-18	F	MALE	OLDOAK	1.32591	1.08621	0.239707	1	-0.716374	10.1195	0.945458
054K	2013-08-13	F	MALE	OLDOAK	1.47934	1.08621	0.393132	1	0.694637	8.92973	0.833226
054K	2013-10-22	F	MALE	OLDOAK	1.67112	1.08621	0.584912	1	1.62426	10.0418	0.938126
009P	2012-06-13	F	MALE	WOODRUSH	4.31495	4.99671	-0.681754	2	-0.261555	11.2799	1.05491
009P	2012-07-31	F	MALE	KENNEL	4.44646	4.99671	-0.550247	2	-0.0730133	11.5969	1.08482
009P	2012-12-11	F	MALE	WOODRUSH	4.81096	4.99671	-0.18575	2	3.64469	11.4784	1.07364
009P	2013-06-04	F	MALE	KENNEL	5.2903	4.99671	0.293588	2	0.825933	11.4593	1.07184
009P	2013-08-13	F	MALE	OLDOAK	5.48208	4.99671	0.485369	2	1.74548	10.3995	0.971866
009P	2013-10-08	F	MALE	KENNEL	5.6355	4.99671	0.638794	2	0.972946	9.30927	0.869028
002P	2012-05-30	F	FEMALE	ARTHURS	4.2766	4.2766	0	2	-0.173025	9.75588	0.911156
047K	2012-07-17	F	FEMALE	WEST	0.405365	0.405365	0	2	0.785082	9.40842	0.87838
015E	2013-10-08	F	MALE	SEPTICTANK	0.630023	0.630023	0	2	-0.431831	10.2586	0.958578
067Y	2012-05-30	F	FEMALE	WEST	5.2766	5.2766	0	2	-0.776154	10.285	0.961068
070P	2013-06-18	G	FEMALE	INCHBROOK	5.32865	5.32865	0	1	-0.0931343	8.53499	0.79599
038L	2012-08-14	G	FEMALE	HONEYWELL	1.48208	1.56838	-0.0863014	2	-1.88979	6.72964	0.625692
038L	2012-10-16	G	FEMALE	HONEYWELL	1.65468	1.56838	0.0863014	2	-1.34358	7.30029	0.679521
I008	2012-05-29	G	FEMALE	LARCH	10.2766	10.2766	0	2	0.29159	7.33915	0.683187
011Y	2012-06-13	G	FEMALE	WYCHELM	5.31495	5.31495	0	1	-1.02177	5.85886	0.543552
036K	2012-08-14	G	FEMALE	OLDOAK	0.482078	0.955175	-0.473097	2	-1.25995	7.54925	0.703005
036K	2013-01-15	G	FEMALE	OLDOAK	0.90411	0.955175	-0.0510654	2	0.277765	8.68874	0.810493
036K	2013-08-13	G	FEMALE	NETTLE	1.47934	0.955175	0.524163	2	-0.044664	8.56872	0.799172
032N	2012-06-26	G	MALE	OLDOAK	3.34783	3.83687	-0.489041	1	0.584766	7.26761	0.676439
032N	2013-06-18	G	MALE	OLDOAK	4.32591	3.83687	0.489041	1	0.274557	6.63907	0.617149
034Y	2012-12-11	G	MALE	WOODFARM	5.81096	5.81096	0	2	-2.3237	6.67926	0.62094
044K	2012-07-17	G	FEMALE	WEST	0.405365	0.405365	0	3	0.518136	7.00267	0.651447
017E	2013-06-05	G	FEMALE	WOODRUSH	0.287557	0.453767	-0.16621	1	0.15651	8.37049	0.780473
017E	2013-07-31	G	FEMALE	WOODRUSH	0.440982	0.453767	-0.0127854	1	-0.390312	8.37406	0.780809
017E	2013-10-09	G	FEMALE	WOODRUSH	0.632763	0.453767	0.178995	1	-0.995407	6.98525	0.649804
005L	2012-06-26	G	FEMALE	PARKMILL	1.34783	1.99395	-0.646119	1	-1.14012	10.1324	0.94667
005L	2012-08-14	G	FEMALE	SCOTLANDBANK	1.48208	1.99395	-0.511872	1	-1.41737	6.56231	0.609908
005L	2012-10-16	G	FEMALE	PARKMILL	1.65468	1.99395	-0.339269	2	-2.07159	7.42233	0.691033
005L	2013-06-18	G	FEMALE	PARKMILL	2.32591	1.99395	0.331963	2	-0.683088	7.9782	0.743468
005L	2013-08-13	G	FEMALE	PARKMILL	2.47934	1.99395	0.485388	2	-0.717377	6.51768	0.605699
005L	2013-10-23	G	FEMALE	PARKMILL	2.67386	1.99395	0.679909	2	0.786146	6.52364	0.60626
025E	2013-06-18	G	FEMALE	BREAKHEART	0.323174	0.490297	-0.167123	1	1.20584	7.42393	0.691184
025E	2013-08-13	G	FEMALE	CEDAR	0.476598	0.490297	-0.0136986	1	-0.177455	7.89782	0.735886
025E	2013-10-23	G	FEMALE	CEDAR	0.671119	0.490297	0.180822	1	0.429544	8.18298	0.762785
041L	2012-05-29	H	MALE	LARCH	1.27112	1.91678	-0.645662	1	-0.38277	8.45555	0.788496
041L	2012-07-17	H	MALE	LARCH	1.40537	1.91678	-0.511416	1	-1.73548	10.5503	0.986092
041L	2012-09-18	H	MALE	LARCH	1.57797	1.91678	-0.338813	1	-0.0548357	9.93207	0.927776
041L	2013-05-21	H	MALE	LARCH	2.2492	1.91678	0.33242	1	0.0819102	9.54219	0.890999
041L	2013-07-16	H	MALE	LARCH	2.40263	1.91678	0.485845	1	0.247619	9.84178	0.919259
041L	2013-09-24	H	MALE	LARCH	2.59441	1.91678	0.677626	2	0.584659	9.81952	0.917159
036L	2012-06-13	H	FEMALE	COLLIERSWOOD	1.31221	1.87797	-0.565753	1	-0.0803921	11.8645	1.11006
036L	2013-07-31	H	FEMALE	COLLIERSWOOD	2.44372	1.87797	0.565753	2	1.0401	10.1947	0.952545
012P	2012-06-13	H	FEMALE	WOODRUSH	4.31495	4.87454	-0.559589	1	-0.536215	12.8789	1.20575
012P	2012-08-01	H	FEMALE	WOODRUSH	4.4492	4.87454	-0.425342	1	0.473306	12.3462	1.1555
012P	2013-06-04	H	FEMALE	KENNEL	5.2903	4.87454	0.415753	1	-0.251336	12.589	1.1784
012P	2013-07-30	H	FEMALE	KENNEL	5.44372	4.87454	0.569178	1	0.179063	12.6182	1.18115
026K	2012-06-26	H	FEMALE	CEDAR	0.347831	0.347831	0	1	-0.551476	10.0095	0.935078
035B	2012-08-15	H	FEMALE	OLDOAK	6.48756	6.98482	-0.49726	1	-0.388241	7.22828	0.672729
035B	2013-08-13	H	FEMALE	NETTLE	7.48208	6.98482	0.49726	1	1.03559	8.08775	0.753802
052E	2013-10-23	H	FEMALE	PARKMILL	0.671119	0.671119	0	2	0.199571	7.89826	0.735927
043P	2012-09-18	H	FEMALE	ARTHURS	4.58071	4.58071	0	2	1.08775	11.4436	1.07035
023N	2012-06-26	H	FEMALE	CEDAR	3.34783	3.41495	-0.0671233	2	-0.894966	7.58351	0.706237
023N	2012-08-14	H	FEMALE	CEDAR	3.48208	3.41495	0.0671233	2	-1.72164	9.41942	0.879418
021E	2013-06-18	H	MALE	TRACKSIDE	0.323174	0.489384	-0.16621	1	2.17116	8.23848	0.768021
021E	2013-08-13	H	MALE	TRACKSIDE	0.476598	0.489384	-0.0127854	1	0.741021	8.33153	0.776798
021E	2013-10-22	H	MALE	COLEPARK	0.668379	0.489384	0.178995	1	0.875001	9.16038	0.854982
020N	2012-07-17	H	FEMALE	LARCH	3.40537	3.49167	-0.0863014	2	-0.721199	9.59314	0.895805
020N	2012-09-18	H	FEMALE	LARCH	3.57797	3.49167	0.0863014	2	-1.00699	13.2129	1.23725
023E	2013-06-18	H	FEMALE	OLDOAK	0.323174	0.323174	0	1	0.551398	8.96843	0.836876
012E	2013-06-04	I	FEMALE	YEW	0.284817	0.439155	-0.154338	1	0.661703	10.9377	1.02264
012E	2013-07-31	I	FEMALE	YEW	0.440982	0.439155	0.00182648	1	-0.305591	10.3074	0.963183
012E	2013-09-24	I	FEMALE	BEECH	0.591667	0.439155	0.152511	2	-0.00753911	9.82273	0.917462
031L	2012-05-29	I	MALE	LARCH	1.27112	1.92084	-0.649723	2	-0.895758	12.9011	1.20784
031L	2012-07-17	I	MALE	LARCH	1.40537	1.92084	-0.515476	2	-0.335724	12.2383	1.14532
031L	2012-09-18	I	MALE	LARCH	1.57797	1.92084	-0.342873	2	-0.589223	12.4259	1.16302
031L	2013-01-29	I	MALE	LARCH	1.94247	1.92084	0.0216243	2	-1.27639	13.4876	1.26317
031L	2013-05-22	I	MALE	LARCH	2.25194	1.92084	0.331099	2	0.806798	11.8167	1.10555
031L	2013-07-16	I	MALE	LARCH	2.40263	1.92084	0.481784	2	-0.210733	12.7017	1.18903
031L	2013-09-24	I	MALE	LARCH	2.59441	1.92084	0.673565	2	0.401571	9.18015	0.856848
010P	2013-07-31	I	FEMALE	KENNEL	5.44646	5.44646	0	1	-0.00197243	10.611	0.991816
014E	2013-06-04	I	FEMALE	YEW	0.284817	0.45742	-0.172603	1	-0.210247	7.7971	0.726385
014E	2013-10-08	I	FEMALE	YEW	0.630023	0.45742	0.172603	1	-1.72745	10.0989	0.943511
082W	2012-05-29	I	FEMALE	LARCH	7.27386	7.27386	0	2	-0.291265	10.4847	0.979901
040E	2013-08-13	I	MALE	CEDAR	0.476598	0.572489	-0.0958904	1	-0.0150414	8.26612	0.770628
040E	2013-10-22	I	MALE	CEDAR	0.668379	0.572489	0.0958904	1	0.579888	9.3825	0.875936
058Y	2012-09-19	I	FEMALE	ARTHURS	5.58345	5.91769	-0.334247	2	0.373113	7.40767	0.689651
058Y	2013-05-21	I	FEMALE	ARTHURS	6.25194	5.91769	0.334247	2	1.03149	9.27763	0.866043
028F	2012-08-15	I	MALE	TRACKSIDE	2.48482	2.957	-0.472184	2	-0.128513	7.34809	0.684031
028F	2013-01-16	I	MALE	TRACKSIDE	2.90685	2.957	-0.0501522	2	0.758713	7.21724	0.671687
028F	2013-08-13	I	MALE	TRACKSIDE	3.47934	2.957	0.522336	2	-0.0934959	8.12667	0.757473
014L	2012-05-29	I	FEMALE	BEECH	1.27112	1.33824	-0.0671233	1	-0.120989	7.45579	0.694189
014L	2012-07-17	I	FEMALE	BEECH	1.40537	1.33824	0.0671233	2	0.539979	9.36612	0.87439
033E	2013-10-08	I	FEMALE	WOODFARM	0.630023	0.630023	0	1	-0.0659746	8.6547	0.807282
046P	2012-06-26	I	FEMALE	BREAKHEART	4.35057	4.89852	-0.547945	3	0.183133	7.1872	0.668854
046P	2013-07-31	I	FEMALE	SEPTICTANK	5.44646	4.89852	0.547945	3	-1.08377	6.53754	0.607571
033Y	2012-06-26	J	FEMALE	WINDSOREDGE	5.35057	5.35057	0	2	-0.538172	9.49968	0.886989
022P	2012-08-14	J	FEMALE	NETTLE	4.48482	4.48482	0	3	-0.892245	8.2512	0.76922
031E	2013-07-17	J	FEMALE	WEST	0.402626	0.497146	-0.0945205	2	0.110529	9.84143	0.919226
031E	2013-09-24	J	FEMALE	WEST	0.591667	0.497146	0.0945205	2	-0.00504449	11.7863	1.10268
009L	2012-05-29	J	MALE	WEST	1.27112	1.42454	-0.153425	2	0.0572572	11.6004	1.08515
009L	2012-09-18	J	MALE	WEST	1.57797	1.42454	0.153425	2	0.225646	11.6448	1.08934
047E	2013-08-14	J	FEMALE	INCHBROOK	0.479338	0.575228	-0.0958904	1	0.225192	9.19	0.857777
047E	2013-10-23	J	FEMALE	INCHBROOK	0.671119	0.575228	0.0958904	1	0.718099	8.70237	0.811779
063W	2012-08-15	J	MALE	OLDOAK	7.48756	8.08208	-0.594521	2	0.398121	8.23243	0.767449
063W	2013-10-23	J	MALE	OLDOAK	8.6766	8.08208	0.594521	2	3.80023	10.0119	0.93531
062W	2012-08-15	J	FEMALE	TRACKSIDE	7.48756	7.48756	0	2	1.24764	7.00192	0.651376
069R	2013-08-13	J	MALE	PARKMILL	9.48482	9.48482	0	3	-0.181066	8.74653	0.815944
015L	2012-05-29	J	FEMALE	BEECH	1.27112	1.41815	-0.147032	1	-0.739299	10.7381	1.00381
015L	2012-07-17	J	FEMALE	BEECH	1.40537	1.41815	-0.0127854	2	-0.332022	9.51986	0.888892
015L	2012-09-18	J	FEMALE	BEECH	1.57797	1.41815	0.159817	2	-1.01285	9.49053	0.886126
055Y	2012-06-13	J	FEMALE	TOPSETT	5.31495	5.31495	0	2	-0.475809	11.2929	1.05615
012L	2012-05-29	J	FEMALE	JACKSMIREY	1.27112	1.7818	-0.510685	2	0.563636	14.4965	1.35834
012L	2012-07-17	J	FEMALE	JACKSMIREY	1.40537	1.7818	-0.376438	2	1.16459	10.3604	0.968178
012L	2012-09-18	J	FEMALE	JACKSMIREY	1.57797	1.7818	-0.203836	2	0.920843	7.86029	0.732346
012L	2013-05-21	J	FEMALE	JACKSMIREY	2.2492	1.7818	0.467397	2	0.512445	10.7407	1.00405
012L	2013-07-17	J	FEMALE	JACKSMIREY	2.40537	1.7818	0.623562	2	0.442437	8.62333	0.804323
037E	2013-07-30	J	FEMALE	SEPTICTANK	0.438242	0.534132	-0.0958904	2	-0.0910734	8.10894	0.755801
037E	2013-10-08	J	FEMALE	SEPTICTANK	0.630023	0.534132	0.0958904	2	-0.811225	8.10669	0.755589
032L	2012-07-17	J	FEMALE	LARCH	1.40537	1.67392	-0.26855	1	-0.384417	9.02084	0.84182
032L	2013-01-29	J	FEMALE	LARCH	1.94247	1.67392	0.26855	1	-1.21571	10.9338	1.02227
018K	2012-06-13	J	FEMALE	TOPSETT	0.312215	0.312215	0	2	-0.0762021	11.3609	1.06256
024E	2013-06-18	K	FEMALE	TRACKSIDE	0.323174	0.399886	-0.0767123	1	0.501951	8.78682	0.819745
024E	2013-08-13	K	FEMALE	TRACKSIDE	0.476598	0.399886	0.0767123	1	0.0193613	8.54834	0.79725
010K	2012-06-13	K	MALE	WYCHELM	0.312215	0.312215	0	1	0.307168	10.2422	0.957033
010N	2012-05-29	K	FEMALE	JUNCTION	3.27112	3.83824	-0.567123	2	0.555114	10.9361	1.02248
010N	2013-07-17	K	FEMALE	JUNCTION	4.40537	3.83824	0.567123	2	1.80799	8.18873	0.763328
017F	2012-06-26	K	FEMALE	WINDSOREDGE	2.34783	2.41495	-0.0671233	2	-0.336587	11.9056	1.11394
017F	2012-08-14	K	FEMALE	WINDSOREDGE	2.48208	2.41495	0.0671233	2	0.117989	11.8015	1.10412
018L	2012-06-13	K	FEMALE	COLLIERSWOOD	1.31221	1.71361	-0.401398	1	-0.887742	10.3533	0.967507
018L	2012-07-31	K	FEMALE	COLLIERSWOOD	1.44372	1.71361	-0.269892	1	0.214237	10.7906	1.00876
018L	2012-12-12	K	FEMALE	COLLIERSWOOD	1.81096	1.71361	0.0973459	1	1.0354	11.0632	1.03447
018L	2013-06-04	K	FEMALE	COLLIERSWOOD	2.28756	1.71361	0.573944	1	0.0738396	9.20288	0.858991
040K	2012-06-27	K	FEMALE	HONEYWELL	0.350571	0.350571	0	2	0.150583	9.7033	0.906196
019K	2012-06-13	K	FEMALE	TOPSETT	0.312215	0.312215	0	2	-1.78595	9.97212	0.931554
022N	2012-05-30	K	FEMALE	JACKSMIREY	3.27386	3.27386	0	2	-0.48913	9.48477	0.885582
025L	2012-06-13	K	MALE	COLLIERSWOOD	1.31221	1.31221	0	1	0.157688	10.2991	0.962398
033K	2012-06-26	K	FEMALE	CEDAR	0.347831	0.824951	-0.47712	1	-0.222569	10.0967	0.943304
033K	2012-08-14	K	FEMALE	BREAKHEART	0.482078	0.824951	-0.342873	1	-0.820625	9.45368	0.88265
033K	2012-09-19	K	FEMALE	BEECH	0.580708	0.824951	-0.244243	1	-0.735404	11.0536	1.03357
033K	2012-10-16	K	FEMALE	CEDAR	0.65468	0.824951	-0.170271	1	-1.70327	8.10714	0.755632
033K	2013-01-15	K	FEMALE	CEDAR	0.90411	0.824951	0.0791585	1	0.0940902	8.99922	0.83978
033K	2013-06-18	K	FEMALE	BREAKHEART	1.32591	0.824951	0.500962	1	-1.10209	7.62508	0.710158
033K	2013-08-13	K	FEMALE	BREAKHEART	1.47934	0.824951	0.654387	1	-1.1347	6.62353	0.615683
050E	2013-10-09	K	FEMALE	COLLIERSWOOD	0.632763	0.650571	-0.0178082	1	-0.33152	8.65167	0.806996
050E	2013-10-22	K	FEMALE	INCHBROOK	0.668379	0.650571	0.0178082	1	-0.434705	8.55625	0.797995
019E	2013-06-18	K	FEMALE	WINDSOREDGE	0.323174	0.401256	-0.0780822	2	0.646728	10.4905	0.980453
019E	2013-08-14	K	FEMALE	WINDSOREDGE	0.479338	0.401256	0.0780822	2	-0.132593	12.4183	1.1623
016P	2012-07-17	L	MALE	BEECH	4.40811	4.85797	-0.449863	2	0.683417	10.2412	0.956933
016P	2012-08-15	L	MALE	CEDAR	4.48756	4.85797	-0.370411	2	0.473306	9.67459	0.903488
016P	2012-09-19	L	MALE	BEECH	4.58345	4.85797	-0.274521	2	0.438884	9.38406	0.876082
016P	2013-06-18	L	MALE	CEDAR	5.32865	4.85797	0.470685	2	0.0224798	9.51795	0.888712
016P	2013-08-13	L	MALE	CEDAR	5.48208	4.85797	0.62411	2	-0.29621	10.5977	0.990566
030E	2013-09-24	L	MALE	WEST	0.591667	0.591667	0	2	-0.300384	9.90244	0.924981
002E	2013-07-16	L	FEMALE	BEECH	0.399886	0.495776	-0.0958904	2	0.0347102	10.9792	1.02655
002E	2013-09-24	L	FEMALE	BEECH	0.591667	0.495776	0.0958904	2	-0.260469	11.0317	1.03151
039N	2013-06-18	L	FEMALE	OLDOAK	4.32591	4.40263	-0.0767123	2	0.0738396	9.23758	0.862265
039N	2013-08-13	L	FEMALE	OLDOAK	4.47934	4.40263	0.0767123	2	0.709974	7.58294	0.706183
058R	2012-06-26	L	MALE	NETTLE	8.35331	8.4218	-0.0684932	2	-0.227308	7.11095	0.661661
058R	2012-08-15	L	MALE	NETTLE	8.4903	8.4218	0.0684932	2	-0.744778	8.17929	0.762437
010Y	2012-08-14	L	MALE	CEDAR	5.48482	5.79989	-0.315068	2	-0.532279	10.0227	0.936324
010Y	2012-09-19	L	MALE	BEECH	5.58345	5.79989	-0.216438	2	-0.0518841	8.9383	0.834035
010Y	2013-06-19	L	MALE	CEDAR	6.33139	5.79989	0.531507	2	-0.51064	9.75319	0.910902
035N	2012-06-13	L	MALE	YEW	3.31221	3.81817	-0.505955	2	-0.459479	10.5417	0.985278
035N	2012-07-31	L	MALE	YEW	3.44372	3.81817	-0.374448	2	-0.17475	9.2566	0.864059
035N	2012-10-02	L	MALE	YEW	3.61632	3.81817	-0.201846	2	-0.610901	9.33445	0.871403
035N	2012-12-11	L	MALE	YEW	3.80822	3.81817	-0.00995053	2	0.309525	8.81173	0.822095
035N	2013-06-04	L	MALE	YEW	4.28756	3.81817	0.469387	2	-0.201526	9.16267	0.855199
035N	2013-07-30	L	MALE	YEW	4.44098	3.81817	0.622812	2	-0.200175	9.82741	0.917903
057Y	2012-06-13	L	FEMALE	WOODFARM	5.31495	6.01724	-0.702283	1	-0.571477	8.40766	0.783979
057Y	2013-06-04	L	FEMALE	WOODFARM	6.2903	6.01724	0.273059	1	-0.428101	8.0227	0.747666
057Y	2013-07-31	L	FEMALE	WOODFARM	6.44646	6.01724	0.429224	1	-0.15152	8.53484	0.795976
038Y	2012-06-26	M	MALE	PARKMILL	5.35057	5.91632	-0.565753	2	-0.0551193	8.87641	0.828196
038Y	2013-08-13	M	MALE	PARKMILL	6.48208	5.91632	0.565753	2	1.36987	7.88935	0.735087
035L	2012-07-31	M	FEMALE	YEW	1.44372	1.89764	-0.453919	2	-0.152386	9.6824	0.904225
035L	2012-12-11	M	FEMALE	YEW	1.80822	1.89764	-0.0894216	2	-1.46127	12.1885	1.14062
035L	2013-07-30	M	FEMALE	YEW	2.44098	1.89764	0.543341	2	-1.63841	8.90587	0.830975
009K	2012-07-31	M	MALE	SEPTICTANK	0.443721	0.993512	-0.549791	2	-1.33304	10.9264	1.02157
009K	2012-10-02	M	MALE	SEPTICTANK	0.616324	0.993512	-0.377188	2	-2.24987	10.923	1.02125
009K	2012-12-11	M	MALE	SEPTICTANK	0.808219	0.993512	-0.185293	2	-1.70313	10.9452	1.02334
009K	2013-05-21	M	MALE	BEECH	1.2492	0.993512	0.255689	3	-0.351157	12.801	1.1984
009K	2013-07-16	M	MALE	BEECH	1.40263	0.993512	0.409113	3	-0.411578	10.2531	0.958055
009K	2013-07-30	M	MALE	SEPTICTANK	1.44098	0.993512	0.44747	3	-0.706898	7.43213	0.691958
066R	2012-10-16	M	MALE	BREAKHEART	8.66016	9.07249	-0.412329	2	1.27217	9.70059	0.90594
066R	2013-08-13	M	MALE	BREAKHEART	9.48482	9.07249	0.412329	2	0.400742	9.88346	0.923191
049E	2013-10-08	M	FEMALE	WOODFARM	0.630023	0.630023	0	1	-0.896334	11.9327	1.1165
026E	2013-06-19	M	MALE	INCHBROOK	0.325913	0.401256	-0.0753425	1	0.98149	12.8416	1.20223
026E	2013-08-13	M	MALE	INCHBROOK	0.476598	0.401256	0.0753425	1	0.380191	9.45344	0.882627
003K	2012-05-29	M	MALE	BEECH	0.271119	0.271119	0	1	0.92492	10.4947	0.980851
040L	2012-05-30	M	MALE	LARCH	1.27386	1.92084	-0.646983	2	-1.23115	9.92145	0.926774
040L	2012-07-17	M	MALE	LARCH	1.40537	1.92084	-0.515476	2	-1.01548	11.3981	1.06607
040L	2012-09-18	M	MALE	LARCH	1.57797	1.92084	-0.342873	2	-0.840769	10.3442	0.966649
040L	2013-01-29	M	MALE	LARCH	1.94247	1.92084	0.0216243	2	-1.59723	9.2309	0.861635
040L	2013-05-21	M	MALE	LARCH	2.2492	1.92084	0.328359	2	-0.328477	10.3281	0.965137
040L	2013-07-16	M	MALE	LARCH	2.40263	1.92084	0.481784	2	-0.682134	13.6304	1.27664
040L	2013-09-24	M	MALE	LARCH	2.59441	1.92084	0.673565	2	-0.667828	9.18034	0.856866
020K	2012-06-13	M	FEMALE	WYCHELM	0.312215	0.312215	0	1	-0.390662	8.91046	0.831408
045K	2012-07-17	N	FEMALE	WEST	0.405365	0.405365	0	2	0.426519	9.5944	0.895924
030L	2012-05-30	N	MALE	LARCH	1.27386	1.82016	-0.546301	1	-0.931802	9.63399	0.899658
030L	2012-07-17	N	MALE	LARCH	1.40537	1.82016	-0.414795	1	-0.378952	10.0589	0.939742
030L	2012-09-18	N	MALE	LARCH	1.57797	1.82016	-0.242192	1	-0.533975	11.0393	1.03222
030L	2013-05-21	N	MALE	LARCH	2.2492	1.82016	0.429041	1	-0.644212	10.0338	0.93737
030L	2013-09-24	N	MALE	LARCH	2.59441	1.82016	0.774247	1	-0.00228225	8.85457	0.826136
025N	2012-06-26	N	MALE	INCHBROOK	3.34783	3.91358	-0.565753	2	-0.31783	10.1017	0.94378
025N	2013-08-13	N	MALE	INCHBROOK	4.47934	3.91358	0.565753	2	1.03304	9.92457	0.927068
013N	2012-05-29	N	MALE	BEECH	3.27112	3.27112	0	1	0.415566	11.0706	1.03518
021L	2012-06-13	N	MALE	WOODFARM	1.31221	1.72429	-0.412078	1	-0.188803	10.4391	0.975605
021L	2012-07-31	N	MALE	WOODFARM	1.44372	1.72429	-0.280571	1	0.51816	9.83226	0.918361
021L	2012-10-02	N	MALE	WOODFARM	1.61632	1.72429	-0.107968	1	-0.903902	11.2737	1.05433
021L	2012-12-11	N	MALE	WOODFARM	1.80822	1.72429	0.0839269	1	0.167496	9.01618	0.841381
021L	2013-07-30	N	MALE	WOODFARM	2.44098	1.72429	0.716689	1	0.854773	10.0854	0.942237
014N	2012-05-29	N	FEMALE	ARTHURS	3.27112	3.27112	0	2	-0.209491	7.9436	0.740204
067P	2012-07-31	N	FEMALE	WYCHELM	4.44646	5.08701	-0.640548	1	0.552412	12.2992	1.15106
067P	2012-10-02	N	FEMALE	TOPSETT	4.61906	5.08701	-0.467945	1	0.556371	10.1035	0.943946
067P	2013-06-04	N	FEMALE	TOPSETT	5.2903	5.08701	0.203288	1	-0.180469	10.3526	0.967448
067P	2013-07-30	N	FEMALE	WYCHELM	5.44372	5.08701	0.356712	1	0.139412	7.95407	0.741192
067P	2013-10-08	N	FEMALE	WYCHELM	5.6355	5.08701	0.548493	1	1.94064	7.67804	0.715155
035P	2012-05-29	N	FEMALE	BEECH	4.27386	4.27386	0	1	-0.810437	10.9483	1.02364
003N	2012-06-13	N	FEMALE	TOPSETT	3.31221	3.31221	0	3	-0.580775	10.1722	0.950423
024B	2013-06-18	N	MALE	SCOTLANDBANK	7.32865	7.32865	0	2	-0.2185	10.37	0.969083
053K	2013-01-15	N	MALE	OLDOAK	0.90411	0.955175	-0.0510654	1	0.936106	12.2385	1.14534
024L	2012-06-13	IAV1	FEMALE	YEW	1.31221	1.31221	0	1	-0.957298	7.43658	0.692377
033N	2013-07-16	IAV1	MALE	BEECH	4.40263	4.40263	0	2	-0.0395219	8.30379	0.774181
030K	2012-06-26	IAV1	FEMALE	CEDAR	0.347831	0.347831	0	1	0.531942	10.0223	0.936284
022L	2012-06-13	IAV1	FEMALE	YEW	1.31221	1.31221	0	1	-0.358799	11.947	1.11784
043K	2012-07-17	IAV1	MALE	WEST	0.405365	0.405365	0	1	1.851	12.3159	1.15264
031K	2012-06-26	IAV1	MALE	CEDAR	0.347831	0.347831	0	1	0.351897	10.8278	1.01227
016K	2012-06-13	IAV1	FEMALE	TOPSETT	0.312215	0.312215	0	2	-0.222569	12.3769	1.1584
019L	2012-07-31	IAV1	MALE	COLLIERSWOOD	1.44372	1.44372	0	1	-0.161515	10.4548	0.977081
007E	2013-06-04	IAV1	FEMALE	KENNEL	0.284817	0.284817	0	1	0.898255	11.0431	1.03258
048K	2012-07-17	IAV1	MALE	WEST	0.405365	0.405365	0	1	1.47261	10.4566	0.977255
059B	2012-06-26	IAV1	FEMALE	PARKMILL	6.35057	6.35057	0	2	-1.75056	9.63666	0.89991
024Y	2013-07-31	IAV1	MALE	WYCHELM	6.44646	6.44646	0	3	0.694515	6.37468	0.59221
008E	2013-07-30	IAV1	MALE	KENNEL	0.438242	0.438242	0	1	-0.142401	12.1767	1.13951
045P	2012-06-13	IAV1	FEMALE	KENNEL	4.31495	4.31495	0	1	-0.979195	10.8629	1.01558
010L	2012-09-19	IAV1	FEMALE	WEST	1.58071	1.58071	0	1	0.278231	9.3593	0.873747
026F	2013-06-18	IAV1	FEMALE	INCHBROOK	3.32591	3.32591	0	1	0.0116461	7.24334	0.674149
029K	2012-06-26	IAV1	MALE	HONEYWELL	0.347831	0.347831	0	1	0.552939	11.7296	1.09733
048E	2013-08-14	IAV1	FEMALE	INCHBROOK	0.479338	0.479338	0	1	-0.194779	8.23579	0.767767
041E	2013-08-13	IAV1	MALE	BREAKHEART	0.476598	0.476598	0	1	-0.38417	7.36864	0.685969
062G	2012-09-19	IAV1	FEMALE	LARCH	9.58619	9.58619	0	1	0.595415	8.42926	0.786016
